# Supplementary material for: Linkage mapping of root shape traits in two carrot populations
Source: G3 (Bethesda). 2024 Feb 27;14(4):jkae041. doi: 10.1093/g3journal/jkae041 (PMC10989876; doi:10.1093/g3journal/jkae041)
Supplement: jkae041_Supplementary_Data [file jkae041_supplementary_data.zip]

Archive with 4 entries (4 files):
- File_S1_G3-2023-404760.pdf
- File_S2_G3-2023-404760.pdf
- Supplemental_Figures_G3-2023-404760.pdf
- Supplemental_Tables_G3-2023-404760.pdf
